# Supplementary material for: Predicting T Cell Receptor Antigen Specificity From Structural Features Derived From Homology Models of Receptor-Peptide-Major Histocompatibility Complexes
Source: Front Physiol. 2021 Sep 8;12:730908. doi: 10.3389/fphys.2021.730908 (PMC8456106; doi:10.3389/fphys.2021.730908)
Supplement: Supplementary file 1 [file Data_Sheet_1.zip]

Archive with 4 entries (4 files):
- suppl_data/10X_checked_sequences.csv
- suppl_data/dash_checked_sequences.csv
- suppl_data/newVdj_checked_sequences.csv
- suppl_data/README.txt
