# Supplementary material for: Predicting T Cell Receptor Antigen Specificity From Structural Features Derived From Homology Models of Receptor-Peptide-Major Histocompatibility Complexes
Source: Front Physiol. 2021 Sep 8;12:730908. doi: 10.3389/fphys.2021.730908 (PMC8456106; doi:10.3389/fphys.2021.730908)
Supplement: Supplementary file 1 [file Data_Sheet_1.zip › suppl_data/README.txt]

Corrected dash, 10X and newVdj sets. 

In each .csv file, alpha, beta, peptide, mhc amino acid sequences and binding status are provided for each complex.

For 10X, number of UMIs for each tetramer binding is also provided, together with the TCR barcode.

For non-binders, binder_tcr gives the id of the binding TCR-pMHC complex from which the TCR was taken (to be able to reconstruct sequence and binding data). 

Other columns derive from the download template from VDJDb or 10XGenomics website.

V_a, J_a, V_b, J_b, CDR3_a, CDR3_b contain the raw information that was used to build the TCR aa sequences, using fasta sequences for V and J genes from IMGT website (http://www.imgt.org/vquest/refseqh.html). 

As a check for the built sequences, cdr3s and V regions were extracted again with our pipeline. va, va_species, vb and vb_species contain the outputs from these checks. cdr3a_agree, cdr3b_agree, va_agree, vb_agree show whether extracted information agrees with the information that was used to create TCR, as a check. 
When the stitching occurs incorrectly, CDR sequences tend to be incorrect, so all sequences for which cdr3a_agree or cdr3b_agree was FALSE were removed from the set.

Please note that the IMGT database is under constant update. The sequences were reconstructed with the database available in July 2020, but checked for with the database available in September 2021. This accounts for the difference in mouse TRAV14-2 nomenclature in the dash dataset.

The other columns with the _a or _b suffix are inherited from the binding complex from which the TCR was obtained. So a TCR which was a binder for a peptide on H-2Kb and that has been paired with a human epitope will still show H-2Kb in MHC_a and MHC_b columns, as well as the original epitope sequence in Epitope_a and Epitope_b (as well as all other epitope-related information).
